# Supplementary material for: Cell-Permeable Succinate Increases Mitochondrial Membrane Potential and Glycolysis in Leigh Syndrome Patient Fibroblasts
Source: Cells. 2021 Aug 31;10(9):2255. doi: 10.3390/cells10092255 (PMC8470843; doi:10.3390/cells10092255)
Supplement: Supplementary file 1 [file cells-10-02255-s001.zip]

Archive with 1 entries (1 files):
- cells-1322026-supplementary.pdf
